# Supplementary material for: Use of Antigen Combinations to Address Complex Leishmania-Seropositivity Patterns in Dogs Living in Canine Leishmaniosis Endemic Regions of Portugal
Source: Microorganisms. 2022 Oct 12;10(10):2018. doi: 10.3390/microorganisms10102018 (PMC9607924; doi:10.3390/microorganisms10102018)
Supplement: Supplementary file 1 [file microorganisms-10-02018-s001.zip]

Archive with 1 entries (1 files):
- microorganisms-1922318-supplementary.pdf
